# Supplementary material for: Sex-based clinical and immunological differences across lupus erythematosus subtypes: a cross-sectional multicentre study from China
Source: Lupus Sci Med. 2026 Feb 23;13(1):e001783. doi: 10.1136/lupus-2025-001783 (PMC12931554; doi:10.1136/lupus-2025-001783)
Supplement: online supplemental table 1 [file lupus-13-1-s001.xlsx]

## Sheet: Sheet1
Table1 Clinical Comparison in SLE Patients
	Female（n=1690）	Male（n=175）	OR	P
Age at onset [Median (IQR), years]	28.0 (21.0, 38.0)	27.0 (19.5, 39.0)		0.878	nonnorm
Disease duration [Median (IQR), months]	36.0 (12.0, 84.0)	24.0 (6.0, 60.0)		<0.001**	nonnorm
Family history of LE [n (%)]	92 (5.4)	7 (4.0)	1.38 (0.63, 3.59)	0.5262
Systemic involvement
Arthritis [n (%)]	1115 (66.0)	100 (57.1)	1.45 (1.04, 2.02)	0.0244*
Renal involvement [n (%)]	930 (55.0)	96 (54.9)	1.01 (0.73, 1.39)	1
Hematological abnormalities [n (%)]	1086 (64.3)	116 (66.3)	0.91 (0.65, 1.28)	0.6528
Serositis [n (%)]	242 (14.3)	24 (13.7)	1.05 (0.66, 1.73)	0.9168
Neurological involvement [n (%)]	115 (6.8)	15 (8.6)	0.78 (0.44, 1.47)	0.4729
Fever [n (%)]	669 (39.6)	81 (46.3)	0.76 (0.55, 1.05)	0.1011
LE non-specific skin lesions [n (%)]
Photosensitivity [n (%)]	755 (44.7)	70 (40.0)	1.21 (0.87, 1.69)	0.269
Oral ulcers [n (%)]	518 (30.7)	49 (28.0)	1.14 (0.80, 1.64)	0.5226
Non-scarring alopecia [n (%)]	843 (49.9)	59 (33.7)	1.96 (1.40, 2.76)	<0.001**
Raynaud’s phenomenon [n (%)]	324 (19.2)	23 (13.1)	1.57 (0.99, 2.59)	0.0645
Vasculitis [n (%)]	222 (13.1)	28 (16.0)	0.79 (0.51, 1.27)	0.3462
Purpura [n (%)]	110 (6.5)	13 (7.4)	0.87 (0.47, 1.72)	0.7591
Periungual telangiectasia [n (%)]	98 (5.8)	16 (9.1)	0.61 (0.35, 1.14)	0.1114
Skin laxity [n (%)]	20 (1.2)	0 (0.0)	4.31 (0.26, 71.53)	0.2485	exact
Erythema multiforme [n (%)]	18 (1.1)	2 (1.1)	0.93 (0.22, 8.34)	0.7112	exact
Digital sclerosis [n (%)]	22 (1.3)	3 (1.7)	0.76 (0.22, 3.99)	0.5047	exact
Bullous skin lesions [n (%)]	16 (0.9)	1 (0.6)	1.66 (0.26, 70.12)	1	exact
Chronic urticaria [n (%)]	33 (2.0)	4 (2.3)	0.85 (0.30, 3.35)	0.773	exact
Livedo reticularis [n (%)]	34 (2.0)	1 (0.6)	3.57 (0.59, 145.96)	0.2474	exact
Thrombophlebitis [n (%)]	8 (0.5)	1 (0.6)	0.83 (0.11, 36.93)	0.5889	exact
Acrocyanosis [n (%)]	46 (2.7)	4 (2.3)	1.20 (0.43, 4.63)	1	exact
Autoantibodies
ANA(+) [n/N (%)]	1660 (98.2)	170 (97.1)	1.63 (0.49, 4.31)	0.3708	exact
dsDNA(+) [n/N (%)]	1008 (59.6)	99 (56.6)	1.13 (0.82, 1.57)	0.4795
anti-Sm(+) [n/N (%)]	679 (40.2)	1 (46.3)	0.78 (0.56, 1.08)	0.1376
ANCA(+) [n/N (%)]	159 (9.4)	17 (9.7)	0.97 (0.57, 1.74)	1
anti-SSA/Ro60(+) [n/N (%)]	1659 (98.2)	172 (98.3)	0.93 (0.18, 3.04)	1	exact
anti-SSA/Ro52(+) [n/N (%)]	583 (34.5)	53 (30.3)	1.21 (0.86, 1.73)	0.3007
anti-SSB(+) [n/N (%)]	336 (19.9)	29 (16.6)	1.25 (0.82, 1.97)	0.3418
anti-U1-nRNP(+) [n/N (%)]	678 (40.1)	54 (30.9)	1.50 (1.06, 2.14)	0.0211*
anti-P(+) [n/N (%)]	576 (34.1)	49 (28.0)	1.33 (0.93, 1.92)	0.1239
anti-histone(+) [n/N (%)]	414（24.5）	45 (25.7)	0.94 (0.65, 1.37)	0.792
anti-nucleosome(+) [n/N (%)]	517 (30.6)	56 (32.0)	0.94 (0.66, 1.33)	0.7654
anti-PCNA(+) [n/N (%)]	47 (2.8)	7 (4.0)	0.69 (0.30, 1.83)	0.4974
anti-Scl-70(+) [n/N (%)]	38 (2.2)	4 (2.3)	0.98 (0.35, 3.84)	1	exact
anti-PM/Scl(+) [n/N (%)]	10 (0.6)	4 (2.3)	0.25 (0.07, 1.12)	0.0354*	exact
anti-CENP-B(+) [n/N (%)]	63 (3.7)	4 (2.3)	1.65 (0.60, 6.34)	0.4458
anti-Jo-1(+) [n/N (%)]	14 (0.8)	4 (2.3)	0.36 (0.11, 1.51)	0.0807	exact
AMA-M2(+) [n/N (%)]	74 (4.4)	6 (3.4)	1.29 (0.55, 3.68)	0.6932
SLE, systemic lupus erythematosus; ANA,antinuclear antibodies; dsDNA,double-stranded DNA; anti-Sm,anti-Smith; ANCA,anti-neutrophil cytoplasmic antibodies; anti-SSA/Ro60,anti-Sjögren’s-syndrome-related antigen A/Ro60 kDa; anti-SSA/Ro52, anti-Sjögren’s syndromerelated antigen A/Ro52 kDa; anti-SSB, anti-Sjögren’s syndrome-related antigen B; anti-U1-nRNP, anti-U1 nuclear ribonucleoprotein;anti-P, ant…
