# Supplementary material for: Sex-based clinical and immunological differences across lupus erythematosus subtypes: a cross-sectional multicentre study from China
Source: Lupus Sci Med. 2026 Feb 23;13(1):e001783. doi: 10.1136/lupus-2025-001783 (PMC12931554; doi:10.1136/lupus-2025-001783)
Supplement: online supplemental table 2 [file lupus-13-1-s002.xlsx]

## Sheet: Sheet1
Table2 Clinical Comparison in ACLE Patients
	Female（n=1222）	Male（n=108）		P
Age at onset [Median (IQR), years]	27.0 [21.0, 37.0]	24.0 [18.0, 34.0]		0.0024*	nonnorm
Disease duration [Median (IQR), months]	36.0 [12.0, 84.0]	24.5 [12.0, 52.5]		0.0169*	nonnorm
Family history of LE [n (%)]	71 (5.8)	3 (2.8)	2.16 (0.69, 10.90)	0.2718
Systemic involvement
Arthritis [n (%)]	764 (62.5)	55 (50.9)	1.61 (1.06, 2.43)	0.0231*
Renal involvement [n (%)]	596 (48.8)	58 (53.7)	0.82 (0.54, 1.24)	0.3777
Hematological abnormalities [n (%)]	721 (59.0)	65 (60.2)	0.95 (0.62, 1.45)	0.8905
Serositis [n (%)]	136 (11.1)	9 (8.3)	1.38 (0.68, 3.17)	0.4638
Neurological involvement [n (%)]	70 (5.7)	9 (8.3)	0.67 (0.32, 1.57)	0.3759
Fever [n (%)]	455 (37.2)	50 (46.3)	0.69 (0.45, 1.04)	0.079
LE non-specific skin lesions [n (%)]
Photosensitivity [n (%)]	695 (56.9)	51 (47.2)	1.47 (0.97, 2.23)	0.0663
Oral ulcers [n (%)]	425 (34.8)	28 (25.9)	1.52 (0.96, 2.47)	0.0793
Non-scarring alopecia [n (%)]	663 (54.3)	39 (36.1)	2.10 (1.37, 3.24)	<0.001**
Raynaud’s phenomenon [n (%)]	223 (18.2)	17 (15.7)	1.19 (0.69, 2.18)	0.6037
Vasculitis [n (%)]	177 (14.5)	24 (22.2)	0.59 (0.36, 1.00)	0.0442*
Purpura [n (%)]	69 (5.6)	6 (5.6)	1.02 (0.43, 2.94)	1
Periungual telangiectasia [n (%)]	87 (7.1)	10 (9.3)	0.75 (0.37, 1.67)	0.5309
Skin laxity [n (%)]	16 (1.3)	0 (0.0)	2.97 (0.18, 49.81)	0.6337	exact
Erythema multiforme [n (%)]	16 (1.3)	2 (1.9)	0.70 (0.16, 6.39)	0.6523	exact
Digital sclerosis [n (%)]	17 (1.4)	2 (1.9)	0.75 (0.17, 6.76)	0.6629	exact
Bullous skin lesions [n (%)]	15 (1.2)	1 (0.9)	1.33 (0.20, 56.50)	1	exact
Chronic urticaria [n (%)]	29 (2.4)	2 (1.9)	1.29 (0.32, 11.29)	1	exact
Livedo reticularis [n (%)]	31 (2.5)	0 (0.0)	5.74 (0.35, 94.40)	0.1702	exact
Thrombophlebitis [n (%)]	5 (0.4)	1 (0.9)	0.44 (0.05, 20.98)	0.399	exact
Acrocyanosis [n (%)]	40 (3.3)	3 (2.8)	1.18 (0.37, 6.09)	1	exact
Autoantibodies
ANA(+) [n/N (%)]	1190 (97.4)	105 (97.2)	1.06 (0.20, 3.49)	0.7587	exact
Anti-dsDNA(+) [n/N (%)]	697 (57.0)	56 (51.9)	1.23 (0.81, 1.86)	0.3467
Anti-Sm(+) [n/N (%)]	514 (42.1)	56 (51.9)	0.67 (0.45, 1.02)	0.0616
ANCA(+) [n/N (%)]	86 (7.0)	8 (7.4)	0.95 (0.44, 2.33)	1
Anti-SSA/Ro60(+) [n/N (%)]	764 (62.5)	63 (58.3)	0.87 (0.10, 3.55)	0.4493
Anti-SSA/Ro52(+) [n/N (%)]	429 (35.1)	31 (28.7)	1.34 (0.86, 2.15)	0.2167
Anti-SSB(+) [n/N (%)]	229 (18.7)	23 (21.3)	0.85 (0.52, 1.45)	0.6018
Anti-U1-nRNP(+) [n/N (%)]	514 (42.1)	37 (34.3)	1.39 (0.91, 2.17)	0.1399
Anti-P(+) [n/N (%)]	448 (36.7)	35 (32.4)	1.21 (0.78, 1.89)	0.4373
Anti-histone(+) [n/N (%)]	294 (24.1)	31 (28.7)	0.79 (0.50, 1.26)	0.3371
Anti-nucleosome(+) [n/N (%)]	367 (30.0)	34 (31.5)	0.93 (0.60, 1.47)	0.8375
Anti-PCNA(+) [n/N (%)]	35 (2.9)	4 (3.7)	0.77 (0.27, 3.03)	0.5513	exact
Anti-Scl-70(+) [n/N (%)]	26 (2.1)	5 (4.6)	0.45 (0.16, 1.53)	0.1	exact
Anti-PM/Scl(+) [n/N (%)]	7 (0.6)	3 (2.8)	0.20 (0.05, 1.23)	0.041*	exact
anti-CENP-B(+) [n/N (%)]	38 (3.1)	4 (3.7)	0.83 (0.29, 3.28)	0.7709	exact
Anti-Jo-1(+) [n/N (%)]	9 (0.7)	4 (3.7)	0.19 (0.05, 0.87)	0.0166*	exact
AMA-M2(+) [n/N (%)]	57 (4.7)	3 (2.8)	1.71 (0.54, 8.69)	0.4737	exact
ACLE, acute cutaneous lupus erythematosus; ANA,antinuclear antibodies; dsDNA,double-stranded DNA; anti-Sm,anti-Smith; ANCA,anti-neutrophil cytoplasmic antibodies; anti-SSA/Ro60,anti-Sjögren’s-syndrome-related antigen A/Ro60 kDa; anti-SSA/Ro52, anti-Sjögren’s syndromerelated antigen A/Ro52 kDa; anti-SSB, anti-Sjögren’s syndrome-related antigen B; anti-U1-nRNP, anti-U1 nuclear ribonucleoprotein;ant…
