# Supplementary material for: Sex-based clinical and immunological differences across lupus erythematosus subtypes: a cross-sectional multicentre study from China
Source: Lupus Sci Med. 2026 Feb 23;13(1):e001783. doi: 10.1136/lupus-2025-001783 (PMC12931554; doi:10.1136/lupus-2025-001783)
Supplement: online supplemental table 3 [file lupus-13-1-s003.xlsx]

## Sheet: Sheet1
Table3 Clinical Comparison in SCLE Patients
	Female（n=121）	Male（n=39）	OR	P
Age at onset [Median (IQR), years]	28.0 [20.0, 38.0]	38.0 [24.5, 48.0]		0.004*	nonnorm
Disease duration [Median (IQR), months]	40.0 [12.0, 96.0]	22.0 [12.0, 68.5]		0.177	nonnorm
Family history of LE [n (%)]	8 (6.6)	2 (5.1)	1.31 (0.25, 13.18)	1	exact
Systemic involvement
Arthritis [n (%)]	63 (52.1)	14 (35.9)	1.93 (0.87, 4.43)	0.1157
Renal involvement [n (%)]	44 (36.4)	7 (17.9)	2.60 (1.01, 7.57)	0.0513
Hematological abnormalities [n (%)]	63 (52.1)	12 (30.8)	2.43 (1.07, 5.78)	0.0329*
Serositis [n (%)]	10 (8.3)	3 (7.7)	1.08 (0.26, 6.44)	1	exact
Neurological involvement [n (%)]	2 (1.7)	0 (0.0)	1.65 (0.08, 35.17)	1	exact
Fever [n (%)]	37 (30.6)	10 (25.6)	1.28 (0.54, 3.25)	0.6991
LE non-specific skin lesions [n (%)]
Photosensitivity [n (%)]	72 (59.5)	24 (61.5)	0.92 (0.40, 2.04)	0.97
Oral ulcers [n (%)]	32 (26.4)	6 (15.4)	1.97 (0.72, 6.29)	0.232
Non-scarring alopecia [n (%)]	53 (43.8)	13 (33.3)	1.55 (0.69, 3.63)	0.3331
Raynaud’s phenomenon [n (%)]	28 (23.1)	2 (5.1)	5.53 (1.28, 50.24)	0.0232*
Vasculitis [n (%)]	23 (19.0)	5 (12.8)	1.59 (0.53, 5.78)	0.5208
Purpura [n (%)]	7 (5.8)	2 (5.1)	1.14 (0.20, 11.67)	1	exact
Periungual telangiectasia [n (%)]	10 (8.3)	5 (12.8)	0.61 (0.18, 2.45)	0.5268	exact
Skin laxity [n (%)]	5 (4.1)	0 (0.0)	3.73 (0.20, 68.98)	0.336	exact
Erythema multiforme [n (%)]	5 (4.1)	1 (2.6)	1.63 (0.17, 79.45)	1	exact
Digital sclerosis [n (%)]	2 (1.7)	1 (2.6)	0.64 (0.03, 38.66)	0.5701	exact
Bullous skin lesions [n (%)]			NA (NA, NA)	NA
Chronic urticaria [n (%)]	4 (3.3)	0 (0.0)	3.03 (0.16, 57.46)	0.5729	exact
Livedo reticularis [n (%)]	3 (2.5)	1 (2.6)	0.97 (0.08, 52.04)	1	exact
Thrombophlebitis [n (%)]			NA (NA, NA)	NA
Acrocyanosis [n (%)]	8 (6.6)	0 (0.0)	5.92 (0.33, 104.88)	0.2007	exact
Autoantibodies
ANA(+) [n/N (%)]	117 (96.7)	34 (87.2)	4.25 (0.86, 22.68)	0.0395*	exact
Anti-dsDNA(+) [n/N (%)]	40 (33.1)	9 (23.1)	1.64 (0.68, 4.32)	0.329
Anti-Sm(+) [n/N (%)]	38 (31.4)	10 (25.6)	1.33 (0.56, 3.37)	0.6297
ANCA(+) [n/N (%)]	7 (5.8)	3 (7.7)	0.74 (0.16, 4.65)	0.7068	exact
Anti-SSA/Ro60(+) [n/N (%)]	87 (71.9)	22 (56.4)	NA (NA, NA)	0.1079
Anti-SSA/Ro52(+) [n/N (%)]	48 (39.7)	16 (41.0)	0.95 (0.43, 2.13)	1
Anti-SSB(+) [n/N (%)]	43 (35.5)	16 (41.0)	0.79 (0.36, 1.79)	0.6694
Anti-U1-nRNP(+) [n/N (%)]	25 (20.7)	5 (12.8)	1.77 (0.60, 6.38)	0.3925
Anti-P(+) [n/N (%)]	38 (31.4)	7 (17.9)	2.08 (0.81, 6.10)	0.1554
Anti-histone(+) [n/N (%)]	14 (11.6)	2 (5.1)	2.41 (0.51, 22.84)	0.3609	exact
Anti-nucleosome(+) [n/N (%)]	19 (15.7)	4 (10.3)	1.63 (0.49, 7.02)	0.5615
Anti-PCNA(+) [n/N (%)]	3 (2.5)	3 (7.7)	0.31 (0.04, 2.40)	0.1558	exact
Anti-Scl-70(+) [n/N (%)]	2 (1.7)	0 (0.0)	1.65 (0.08, 35.17)	1	exact
Anti-PM/Scl(+) [n/N (%)]			NA (NA, NA)	NA
anti-CENP-B(+) [n/N (%)]	1 (0.8)	0 (0.0)	0.98 (0.04, 24.63)	1	exact
Anti-Jo-1(+) [n/N (%)]	1 (0.8)	1 (2.6)	0.32 (0.00, 25.51)	0.4292	exact
AMA-M2(+) [n/N (%)]	5 (4.1)	2 (5.1)	0.80 (0.12, 8.71)	0.6785	exact
SCLE, subacute cutaneous lupus erythematosus; ANA,antinuclear antibodies; dsDNA,double-stranded DNA; anti-Sm,anti-Smith; ANCA,anti-neutrophil cytoplasmic antibodies; anti-SSA/Ro60,anti-Sjögren’s-syndrome-related antigen A/Ro60 kDa; anti-SSA/Ro52, anti-Sjögren’s syndromerelated antigen A/Ro52 kDa; anti-SSB, anti-Sjögren’s syndrome-related antigen B; anti-U1-nRNP, anti-U1 nuclear ribonucleoprotein;…
