# Supplementary material for: Sex-based clinical and immunological differences across lupus erythematosus subtypes: a cross-sectional multicentre study from China
Source: Lupus Sci Med. 2026 Feb 23;13(1):e001783. doi: 10.1136/lupus-2025-001783 (PMC12931554; doi:10.1136/lupus-2025-001783)
Supplement: online supplemental table 4 [file lupus-13-1-s004.xlsx]

## Sheet: Sheet1
Table4 Clinical Comparison in DLE Patients
	Female（n=224）	Male（n=87）	OR	P
Age at onset [Median (IQR), years]	27.0 [21.0, 38.0]	39.0 [26.5, 50.0]		<0.001**	nonnorm
Disease duration [Median (IQR), months]	36.0 [15.0, 96.0]	36.0 [12.5, 84.0]		0.5075	nonnorm
Family history of LE [n (%)]	16 (7.1)	4 (4.6)	1.59 (0.49, 6.75)	0.5729
Systemic involvement
Arthritis [n (%)]	118 (52.7)	27 (31.0)	2.47 (1.42, 4.36)	<0.001**
Renal involvement [n (%)]	87 (38.8)	17 (19.5)	2.61 (1.41, 5.05)	0.0019*
Hematological abnormalities [n (%)]	108 (48.2)	24 (27.6)	2.44 (1.39, 4.38)	0.0015*
Serositis [n (%)]	18 (8.0)	1 (1.1)	7.49 (1.15, 316.26)	0.0442*
Neurological involvement [n (%)]	6 (2.7)	2 (2.3)	1.17 (0.20, 12.07)	1	exact
Fever [n (%)]	63 (28.1)	19 (21.8)	1.40 (0.76, 2.67)	0.3242
LE non-specific skin lesions [n (%)]
Photosensitivity [n (%)]	116 (51.8)	51 (58.6)	0.76 (0.44, 1.29)	0.3379
Oral ulcers [n (%)]	71 (31.7)	22 (25.3)	1.37 (0.76, 2.53)	0.332
Non-scarring alopecia [n (%)]	101 (45.1)	25 (28.7)	2.03 (1.16, 3.63)	0.0121*
Raynaud’s phenomenon [n (%)]	34 (15.2)	6 (6.9)	2.41 (0.95, 7.30)	0.0768
Vasculitis [n (%)]	32 (14.3)	10 (11.5)	1.28 (0.58, 3.07)	0.6443
Purpura [n (%)]	13 (5.8)	2 (2.3)	2.61 (0.57, 24.33)	0.2493	exact
Periungual telangiectasia [n (%)]	10 (4.5)	6 (6.9)	0.63 (0.20, 2.19)	0.3973	exact
Skin laxity [n (%)]	5 (2.2)	0 (0.0)	4.38 (0.24, 80.15)	0.327	exact
Erythema multiforme [n (%)]	3 (1.3)	0 (0.0)	2.77 (0.14, 54.09)	0.5624	exact
Digital sclerosis [n (%)]	2 (0.9)	2 (2.3)	0.38 (0.03, 5.38)	0.3123	exact
Bullous skin lesions [n (%)]	1 (0.4)	0 (0.0)	1.17 (0.05, 29.11)	1	exact
Chronic urticaria [n (%)]	7 (3.1)	3 (3.4)	0.90 (0.20, 5.54)	1	exact
Livedo reticularis [n (%)]	4 (1.8)	1 (1.1)	1.56 (0.15, 77.86)	1	exact
Thrombophlebitis [n (%)]	0 (0.0)	1 (1.1)	0.13 (0.01, 3.18)	0.2797	exact
Acrocyanosis [n (%)]	10 (4.5)	1 (1.1)	4.01 (0.55, 176.28)	0.302	exact
Autoantibodies
ANA(+) [n/N (%)]	200 (89.3)	61 (70.1)	3.53 (1.81, 6.95)	<0.001**
Anti-dsDNA(+) [n/N (%)]	98 (43.8)	19 (21.8)	2.77 (1.53, 5.23)	<0.001**
Anti-Sm(+) [n/N (%)]	74 (33.0)	17 (19.5)	2.03 (1.09, 3.94)	0.0272*
ANCA(+) [n/N (%)]	7 (3.1)	2 (2.3)	1.37 (0.25, 13.77)	1	exact
Anti-SSA/Ro60(+) [n/N (%)]	123 (54.9)	38 (43.7)	2.62 (0.34, 19.96)	0.0983
Anti-SSA/Ro52(+) [n/N (%)]	60 (26.8)	19 (21.8)	1.31 (0.71, 2.50)	0.4506
Anti-SSB(+) [n/N (%)]	32 (14.3)	21 (24.1)	0.52 (0.27, 1.03)	0.0566
Anti-U1-nRNP(+) [n/N (%)]	69 (30.8)	14 (16.1)	2.32 (1.19, 4.76)	0.0128*
Anti-P(+) [n/N (%)]	66 (29.5)	14 (16.1)	2.17 (1.12, 4.47)	0.0228*
Anti-histone(+) [n/N (%)]	24 (10.7)	8 (9.2)	1.18 (0.49, 3.18)	0.851
Anti-nucleosome(+) [n/N (%)]	36 (16.1)	6 (6.9)	2.58 (1.02, 7.78)	0.0524
Anti-PCNA(+) [n/N (%)]	8 (3.6)	1 (1.1)	3.18 (0.42, 142.87)	0.4532	exact
Anti-Scl-70(+) [n/N (%)]	6 (2.7)	1 (1.1)	2.36 (0.28, 110.07)	0.6778	exact
Anti-PM/Scl(+) [n/N (%)]	1 (0.4)	1 (1.1)	0.39 (0.00, 30.62)	0.4819	exact
anti-CENP-B(+) [n/N (%)]	7 (3.1)	1 (1.1)	2.77 (0.35, 126.40)	0.4502	exact
Anti-Jo-1(+) [n/N (%)]	1 (0.4)	2 (2.3)	0.19 (0.00, 3.73)	0.1901	exact
AMA-M2(+) [n/N (%)]	7 (3.1)	0 (0.0)	6.03 (0.34, 106.80)	0.1968	exact
DLE, discoid lupus erythematosus;ANA,antinuclear antibodies; dsDNA,double-stranded DNA; anti-Sm,anti-Smith; ANCA,anti-neutrophil cytoplasmic antibodies; anti-SSA/Ro60,anti-Sjögren’s-syndrome-related antigen A/Ro60 kDa; anti-SSA/Ro52, anti-Sjögren’s syndromerelated antigen A/Ro52 kDa; anti-SSB, anti-Sjögren’s syndrome-related antigen B; anti-U1-nRNP, anti-U1 nuclear ribonucleoprotein;anti-P, antir…
