# Supplementary material for: Sex-based clinical and immunological differences across lupus erythematosus subtypes: a cross-sectional multicentre study from China
Source: Lupus Sci Med. 2026 Feb 23;13(1):e001783. doi: 10.1136/lupus-2025-001783 (PMC12931554; doi:10.1136/lupus-2025-001783)
Supplement: online supplemental table 5 [file lupus-13-1-s005.xlsx]

## Sheet: Sheet1
Table5 Clinical Comparison in CHLE Patients
	Female（n=224）	Male（n=38）	OR	P
Age at onset [Median (IQR), years]	28.0 [20.8, 38.2]	26.0 [18.0, 39.0]		0.5076	nonnorm
Disease duration [Median (IQR), months]	52.0 [22.0, 93.0]	54.0 [21.0, 86.0]		0.6399	nonnorm
Family history of LE [n (%)]	14 (6.2)	1 (2.6)	2.46 (0.35, 107.04)	0.7041	exact
Systemic involvement
Arthritis [n (%)]	143 (63.8)	16 (42.1)	2.42 (1.14, 5.23)	0.0184*
Renal involvement [n (%)]	74 (33.0)	8 (21.1)	1.85 (0.78, 4.90)	0.1992
Hematological abnormalities [n (%)]	129 (57.6)	17 (44.7)	1.67 (0.79, 3.58)	0.1942
Serositis [n (%)]	25 (11.2)	2 (5.3)	2.26 (0.52, 20.49)	0.3901	exact
Neurological involvement [n (%)]	18 (8.0)	1 (2.6)	3.22 (0.48, 138.22)	0.326	exact
Fever [n (%)]	83 (37.1)	14 (36.8)	1.01 (0.47, 2.23)	1
LE non-specific skin lesions [n (%)]
Photosensitivity [n (%)]	150 (67.0)	25 (65.8)	1.05 (0.47, 2.28)	1
Oral ulcers [n (%)]	84 (37.5)	14 (36.8)	1.03 (0.48, 2.28)	1
Non-scarring alopecia [n (%)]	148 (66.1)	16 (42.1)	2.67 (1.25, 5.78)	0.0082*
Raynaud’s phenomenon [n (%)]	68 (30.4)	8 (21.1)	1.63 (0.69, 4.34)	0.3294
Vasculitis [n (%)]	55 (24.6)	9 (23.7)	1.05 (0.45, 2.68)	1
Purpura [n (%)]	13 (5.8)	2 (5.3)	1.11 (0.24, 10.53)	1	exact
Periungual telangiectasia [n (%)]	27 (12.1)	8 (21.1)	0.52 (0.20, 1.44)	0.2114
Skin laxity [n (%)]	8 (3.6)	0 (0.0)	3.02 (0.17, 53.47)	0.6074	exact
Erythema multiforme [n (%)]	4 (1.8)	1 (2.6)	0.67 (0.06, 34.02)	0.5462	exact
Digital sclerosis [n (%)]	6 (2.7)	2 (5.3)	0.50 (0.08, 5.22)	0.3272	exact
Bullous skin lesions [n (%)]	2 (0.9)	0 (0.0)	0.87 (0.04, 18.37)	1	exact
Chronic urticaria [n (%)]	16 (7.1)	1 (2.6)	2.84 (0.42, 122.48)	0.481	exact
Livedo reticularis [n (%)]	6 (2.7)	1 (2.6)	1.02 (0.12, 48.09)	1	exact
Thrombophlebitis [n (%)]	3 (1.3)	0 (0.0)	1.22 (0.06, 24.02)	1	exact
Acrocyanosis [n (%)]	19 (8.5)	2 (5.3)	1.67 (0.37, 15.37)	0.7481	exact
Autoantibodies
ANA(+) [n/N (%)]	214 (95.5)	32 (84.2)	3.98 (1.11, 13.10)	0.0167*	exact
Anti-dsDNA(+) [n/N (%)]	84 (37.5)	11 (28.9)	1.47 (0.66, 3.46)	0.4057
Anti-Sm(+) [n/N (%)]	89 (39.7)	8 (21.1)	2.46 (1.04, 6.51)	0.043*
ANCA(+) [n/N (%)]	20 (8.9)	1 (2.6)	3.62 (0.54, 154.27)	0.329	exact
Anti-SSA/Ro60(+) [n/N (%)]	222 (99.1)	35 (92.1)	9.37 (1.04, 116.01)	0.023*	exact
Anti-SSA/Ro52(+) [n/N (%)]	101 (45.1)	10 (26.3)	2.29 (1.02, 5.55)	0.0468*
Anti-SSB(+) [n/N (%)]	36 (16.1)	8 (21.1)	0.72 (0.29, 1.96)	0.5997
Anti-U1-nRNP(+) [n/N (%)]	98 (43.8)	5 (13.2)	5.11 (1.88, 17.38)	<0.001**
Anti-P(+) [n/N (%)]	90 (40.2)	7 (18.4)	2.96 (1.21, 8.33)	0.017*
Anti-histone(+) [n/N (%)]	59 (26.3)	10 (26.3)	1.00 (0.44, 2.46)	1
Anti-nucleosome(+) [n/N (%)]	58 (25.9)	8 (21.1)	1.31 (0.55, 3.50)	0.6647
Anti-PCNA(+) [n/N (%)]	8 (3.6)	0 (0.0)	3.02 (0.17, 53.47)	0.6074	exact
Anti-Scl-70(+) [n/N (%)]	6 (2.7)	0 (0.0)	2.29 (0.13, 41.50)	0.5974	exact
Anti-PM/Scl(+) [n/N (%)]	4 (1.8)	0 (0.0)	1.57 (0.08, 29.78)	1	exact
anti-CENP-B(+) [n/N (%)]	8 (3.6)	1 (2.6)	1.37 (0.17, 62.42)	1	exact
Anti-Jo-1(+) [n/N (%)]	3 (1.3)	0 (0.0)	1.22 (0.06, 24.02)	1	exact
AMA-M2(+) [n/N (%)]	12 (5.4)	1 (2.6)	2.09 (0.29, 91.89)	0.6994	exact
CHLE, chilblain lupus erythematosus; ANA,antinuclear antibodies; dsDNA,double-stranded DNA; anti-Sm,anti-Smith; ANCA,anti-neutrophil cytoplasmic antibodies; anti-SSA/Ro60,anti-Sjögren’s-syndrome-related antigen A/Ro60 kDa; anti-SSA/Ro52, anti-Sjögren’s syndromerelated antigen A/Ro52 kDa; anti-SSB, anti-Sjögren’s syndrome-related antigen B; anti-U1-nRNP, anti-U1 nuclear ribonucleoprotein;anti-P, a…
