# Supplementary material for: Sex-based clinical and immunological differences across lupus erythematosus subtypes: a cross-sectional multicentre study from China
Source: Lupus Sci Med. 2026 Feb 23;13(1):e001783. doi: 10.1136/lupus-2025-001783 (PMC12931554; doi:10.1136/lupus-2025-001783)
Supplement: online supplemental table 6 [file lupus-13-1-s006.xlsx]

## Sheet: Sheet1
Table6 Clinical Comparison in iCLE Patients
	Female（n=158）	Male（n=74）	OR	P
Age at onset [Median (IQR), years]	28.0 [21.0, 37.8]	39.0 [24.0, 48.0]		<0.001**	nonnorm
Disease duration [Median (IQR), months]	28.5 [10.2, 65.5]	25.0 [12.0, 81.0]		0.3479	nonnorm
Family history of LE [n (%)]	7 (4.4)	2 (2.7)	1.67 (0.31, 16.83)	0.7225	exact
LE non-specific skin lesions [n (%)]
Photosensitivity [n (%)]	103 (65.2)	47 (63.5)	1.08 (0.58, 1.98)	0.919
Oral ulcers [n (%)]	36 (22.8)	8 (10.8)	2.43 (1.03, 6.40)	0.0467*
Non-scarring alopecia [n (%)]	63 (39.9)	11 (14.9)	3.78 (1.80, 8.59)	<0.001**
Raynaud’s phenomenon [n (%)]	12 (7.6)	1 (1.4)	5.97 (0.85, 259.66)	0.0668	exact
Vasculitis [n (%)]	7 (4.4)	4 (5.4)	0.81 (0.20, 3.91)	0.7473	exact
Purpura [n (%)]	0 (0)	0 (0)	NA (NA, NA)	NA
Periungual telangiectasia [n (%)]	5 (3.2)	0 (0)	5.34 (0.29, 97.84)	0.1804	exact
Skin laxity [n (%)]	1 (0.6)	0 (0)	1.42 (0.06, 35.25)	1	exact
Erythema multiforme [n (%)]	1 (0.6)	0 (0)	1.42 (0.06, 35.25)	1	exact
Digital sclerosis [n (%)]	1 (0.6)	0 (0)	1.42 (0.06, 35.25)	1	exact
Bullous skin lesions [n (%)]	2 (1.3)	0 (0)	2.38 (0.11, 50.20)	1	exact
Chronic urticaria [n (%)]	5 (3.2)	0 (0)	5.34 (0.29, 97.84)	0.1804	exact
Livedo reticularis [n (%)]	2 (1.3)	1 (1.4)	0.94 (0.05, 55.95)	1	exact
Thrombophlebitis [n (%)]	0 (0)	0 (0)	NA (NA, NA)	NA
Acrocyanosis [n (%)]	6 (3.8)	0 (0)	6.35 (0.35, 114.25)	0.1805	exact
Autoantibodies
ANA(+) [n/N (%)]	130 (82.3)	44 (59.5)	3.15 (1.62, 6.15)	<0.001**
Anti-dsDNA(+) [n/N (%)]	39 (24.7)	2 (2.7)	11.72 (2.88, 103.17)	<0.001**
Anti-Sm(+) [n/N (%)]	40 (25.3)	8 (10.8)	2.79 (1.19, 7.31)	0.0179*
ANCA(+) [n/N (%)]	2 (1.3)	0 (0.0)	2.38 (0.11, 50.20)	1	exact
Anti-SSA/Ro60(+) [n/N (%)]	102 (64.6)	35 (47.3)	6.58 (0.52, 349.70)	0.0188*
Anti-SSA/Ro52(+) [n/N (%)]	63 (39.9)	19 (25.7)	1.91 (1.01, 3.75)	0.0499*
Anti-SSB(+) [n/N (%)]	31 (19.6)	26 (35.1)	0.45 (0.23, 0.88)	0.0166*
Anti-U1-nRNP(+) [n/N (%)]	39 (24.7)	7 (9.5)	3.12 (1.29, 8.74)	0.0113*
Anti-P(+) [n/N (%)]	42 (26.6)	9 (12.2)	2.61 (1.16, 6.48)	0.0213*
Anti-histone(+) [n/N (%)]	16 (10.1)	0 (0.0)	17.25 (1.02, 291.61)	0.0105*
Anti-nucleosome(+) [n/N (%)]	17 (10.8)	0 (0.0)	18.43 (1.09, 310.75)	0.0078*
Anti-PCNA(+) [n/N (%)]	1 (0.6)	0 (0.0)	1.42 (0.06, 35.25)	1	exact
Anti-Scl-70(+) [n/N (%)]	3 (1.9)	1 (1.4)	1.41 (0.11, 75.15)	1	exact
Anti-PM/Scl(+) [n/N (%)]	0 (0.0)	1 (1.4)	0.15 (0.01, 3.84)	0.319	exact
anti-CENP-B(+) [n/N (%)]	3 (1.9)	0 (0.0)	3.35 (0.17, 65.77)	0.5532	exact
Anti-Jo-1(+) [n/N (%)]	0	0	NA (NA, NA)	NA
AMA-M2(+) [n/N (%)]	5 (3.2)	2 (2.7)	1.18 (0.19, 12.63)	1	exact
iCLE, isolated cutaneous lupus erythematosus; ANA,antinuclear antibodies; dsDNA,double-stranded DNA; anti-Sm,anti-Smith; ANCA,anti-neutrophil cytoplasmic antibodies; anti-SSA/Ro60,anti-Sjögren’s-syndrome-related antigen A/Ro60 kDa; anti-SSA/Ro52, anti-Sjögren’s syndromerelated antigen A/Ro52 kDa; anti-SSB, anti-Sjögren’s syndrome-related antigen B; anti-U1-nRNP, anti-U1 nuclear ribonucleoprotein;…
