# Supplementary material for: Sex-based clinical and immunological differences across lupus erythematosus subtypes: a cross-sectional multicentre study from China
Source: Lupus Sci Med. 2026 Feb 23;13(1):e001783. doi: 10.1136/lupus-2025-001783 (PMC12931554; doi:10.1136/lupus-2025-001783)
Supplement: online supplemental table 7 [file lupus-13-1-s007.xlsx]

## Sheet: Sheet1
Table7 Clinical Comparison in SLE with LSM Patients
	Female（n=1280）	Male（n=136）	OR	P
Age at onset [Median (IQR), years]	27.0 [21.0, 38.0]	26.0 [19.0, 38.0]		0.3962	nonnorm
Disease duration [Median (IQR), months]	36.0 [12.0, 84.0]	25.5 [12.0, 60.5]		0.0163*	nonnorm
Family history of LE [n (%)]	75 (5.9)	6 (4.4)	1.35 (0.58, 3.87)	0.6192
Systemic involvement
Arthritis [n (%)]	858 (67.0)	80 (58.8)	1.42 (0.97, 2.07)	0.0674
Renal involvement [n (%)]	652 (50.9)	68 (50.0)	1.04 (0.72, 1.50)	0.9063
Hematological abnormalities [n (%)]	808 (63.1)	88 (64.7)	0.93 (0.63, 1.37)	0.7871
Serositis [n (%)]	145 (11.3)	10 (7.4)	1.61 (0.82, 3.52)	0.2051
Neurological involvement [n (%)]	75 (5.9)	10 (7.4)	0.78 (0.39, 1.75)	0.6119
Fever [n (%)]	484 (37.8)	61 (44.9)	0.75 (0.52, 1.09)	0.1306
LE non-specific skin lesions [n (%)]
Photosensitivity [n (%)]	710 (55.5)	69 (50.7)	1.21 (0.84, 1.75)	0.3349
Oral ulcers [n (%)]	438 (34.2)	39 (28.7)	1.29 (0.87, 1.96)	0.2283
Non-scarring alopecia [n (%)]	696 (54.4)	57 (41.9)	1.65 (1.14, 2.41)	0.0074*
Raynaud’s phenomenon [n (%)]	241 (18.8)	22 (16.2)	1.20 (0.74, 2.04)	0.5221
Vasculitis [n (%)]	198 (15.5)	26 (19.1)	0.77 (0.49, 1.27)	0.3246
Purpura [n (%)]	76 (5.9)	6 (4.4)	1.37 (0.58, 3.92)	0.5953
Periungual telangiectasia [n (%)]	88 (6.9)	15 (11.0)	0.60 (0.33, 1.15)	0.1096
Skin laxity [n (%)]	19 (1.5)	0 (0.0)	4.22 (0.25, 70.28)	0.2463	exact
Erythema multiforme [n (%)]	17 (1.3)	2 (1.5)	0.90 (0.21, 8.13)	0.7032	exact
Digital sclerosis [n (%)]	16 (1.2)	3 (2.2)	0.56 (0.16, 3.05)	0.4178	exact
Bullous skin lesions [n (%)]	14 (1.1)	1 (0.7)	1.49 (0.22, 63.57)	1	exact
Chronic urticaria [n (%)]	26 (2.0)	4 (2.9)	0.68 (0.23, 2.74)	0.5234	exact
Livedo reticularis [n (%)]	30 (2.3)	1 (0.7)	3.24 (0.53, 133.09)	0.3544	exact
Thrombophlebitis [n (%)]	6 (0.5)	1 (0.7)	0.64 (0.08, 29.46)	0.5076	exact
Acrocyanosis [n (%)]	42 (3.3)	4 (2.9)	1.12 (0.40, 4.37)	1	exact
Autoantibodies
ANA(+) [n/N (%)]	1255 (98.0)	132 (97.1)	1.52 (0.38, 4.50)	0.3532	exact
Anti-dsDNA(+) [n/N (%)]	728 (56.9)	69 (50.7)	1.28 (0.88, 1.85)	0.2
Anti-Sm(+) [n/N (%)]	532 (41.6)	64 (47.1)	0.80 (0.55, 1.16)	0.253
ANCA(+) [n/N (%)]	96 (7.5)	10 (7.4)	1.02 (0.51, 2.26)	1
Anti-SSA/Ro60(+) [n/N (%)]	1253 (97.9)	134 (98.5)	0.69 (0.08, 2.81)	1	exact
Anti-SSA/Ro52(+) [n/N (%)]	446 (34.8)	44 (32.4)	1.12 (0.76, 1.67)	0.6271
Anti-SSB(+) [n/N (%)]	252 (19.7)	26 (19.1)	1.04 (0.65, 1.69)	0.9637
Anti-U1-nRNP(+) [n/N (%)]	534 (41.7)	44 (32.4)	1.50 (1.01, 2.23)	0.0433*
Anti-P(+) [n/N (%)]	466 (36.4)	41 (30.1)	1.33 (0.89, 2.00)	0.1759
Anti-histone(+) [n/N (%)]	301 (23.5)	34 (25.0)	0.92 (0.61, 1.43)	0.7786
Anti-nucleosome(+) [n/N (%)]	388 (30.3)	38 (27.9)	1.12 (0.75, 1.71)	0.6348
Anti-PCNA(+) [n/N (%)]	41 (3.2)	6 (4.4)	0.72 (0.30, 2.11)	0.4468	exact
Anti-Scl-70(+) [n/N (%)]	26 (2.0)	4 (2.9)	0.68 (0.23, 2.74)	0.5234	exact
Anti-PM/Scl(+) [n/N (%)]	9 (0.7)	3 (2.2)	0.31 (0.08, 1.83)	0.1001	exact
anti-CENP-B(+) [n/N (%)]	43 (3.4)	4 (2.9)	1.15 (0.41, 4.47)	1	exact
Anti-Jo-1(+) [n/N (%)]	9 (0.7)	4 (2.9)	0.23 (0.06, 1.05)	0.0293*	exact
AMA-M2(+) [n/N (%)]	58 (4.5)	3 (2.2)	2.10 (0.67, 10.64)	0.2947
SLE, systemic lupus erythematosus; LSM, lupus erythematosus-specific cutaneous manifestation；ANA,antinuclear antibodies; dsDNA,double-stranded DNA; anti-Sm,anti-Smith; ANCA,anti-neutrophil cytoplasmic antibodies; anti-SSA/Ro60,anti-Sjögren’s-syndrome-related antigen A/Ro60 kDa; anti-SSA/Ro52, anti-Sjögren’s syndromerelated antigen A/Ro52 kDa; anti-SSB, anti-Sjögren’s syndrome-related antigen B; a…
