# Supplementary material for: Sex-based clinical and immunological differences across lupus erythematosus subtypes: a cross-sectional multicentre study from China
Source: Lupus Sci Med. 2026 Feb 23;13(1):e001783. doi: 10.1136/lupus-2025-001783 (PMC12931554; doi:10.1136/lupus-2025-001783)
Supplement: online supplemental table 8 [file lupus-13-1-s008.xlsx]

## Sheet: Sheet1
Table8 Clinical Comparison in SLE without LSM Patients
	Female（n=410）	Male（n=49）	OR	P
Age at onset [Median (IQR), years]	30.0 [23.0, 40.0]	36.0 [23.5, 49.5]		0.1403	nonnorm
Disease duration [Median (IQR), months]	36.0 [12.0, 84.8]	15.0 [1.0, 40.0]		<0.001**	nonnorm
Family history of LE [n (%)]	17 (4.1)	1 (2.6)	1.64 (0.24, 70.46)	1	exact
Systemic involvement
Arthritis [n (%)]	257 (62.7)	20 (51.3)	1.59 (0.78, 3.26)	0.2198
Renal involvement [n (%)]	278 (67.8)	28 (71.8)	0.83 (0.36, 1.78)	0.7405
Hematological abnormalities [n (%)]	278 (67.8)	28 (71.8)	0.83 (0.36, 1.78)	0.7405
Serositis [n (%)]	97 (23.7)	14 (35.9)	0.55 (0.26, 1.20)	0.1339
Neurological involvement [n (%)]	40 (9.8)	5 (12.8)	0.74 (0.26, 2.55)	0.5738	exact
Fever [n (%)]	185 (45.1)	20 (51.3)	0.78 (0.38, 1.59)	0.5688
LE non-specific skin lesions [n (%)]
Photosensitivity [n (%)]	45 (11.0)	1 (2.6)	4.68 (0.75, 193.88)	0.1606	exact
Oral ulcers [n (%)]	80 (19.5)	10 (25.6)	0.70 (0.32, 1.69)	0.4812
Non-scarring alopecia [n (%)]	147 (35.9)	2 (5.1)	10.31 (2.59, 89.54)	<0.001**
Raynaud’s phenomenon [n (%)]	83 (20.2)	1 (2.6)	9.62 (1.58, 394.88)	0.0128*
Vasculitis [n (%)]	24 (5.9)	2 (5.1)	1.15 (0.27, 10.43)	1	exact
Purpura [n (%)]	34 (8.3)	7 (17.9)	0.41 (0.16, 1.20)	0.0723	exact
Periungual telangiectasia [n (%)]	10 (2.4)	1 (2.6)	0.95 (0.13, 42.30)	1	exact
Skin laxity [n (%)]	1 (0.2)	0 (0.0)	0.29 (0.01, 7.22)	1	exact
Erythema multiforme [n (%)]	1 (0.2)	0 (0.0)	0.29 (0.01, 7.22)	1	exact
Digital sclerosis [n (%)]	6 (1.5)	0 (0.0)	1.27 (0.07, 22.96)	1	exact
Bullous skin lesions [n (%)]	2 (0.5)	0 (0.0)	0.48 (0.02, 10.25)	1	exact
Chronic urticaria [n (%)]	7 (1.7)	0 (0.0)	1.47 (0.08, 26.19)	1	exact
Livedo reticularis [n (%)]	4 (1.0)	0 (0.0)	0.87 (0.05, 16.54)	1	exact
Thrombophlebitis [n (%)]	2 (0.5)	0 (0.0)	0.48 (0.02, 10.25)	1	exact
Acrocyanosis [n (%)]	4 (1.0)	0 (0.0)	0.87 (0.05, 16.54)	1	exact
Autoantibodies
ANA(+) [n/N (%)]	405 (98.8)	38 (97.4)	2.13 (0.04, 19.72)	0.4221	exact
Anti-dsDNA(+) [n/N (%)]	280 (68.3)	30 (76.9)	0.65 (0.26, 1.45)	0.3509
Anti-Sm(+) [n/N (%)]	147 (35.9)	17 (43.6)	0.72 (0.35, 1.50)	0.4326
ANCA(+) [n/N (%)]	63 (15.4)	7 (17.9)	0.83 (0.34, 2.33)	0.8462
Anti-SSA/Ro60(+) [n/N (%)]	230 (56.1)	18 (46.2)	2.66 (0.05, 27.81)	0.3054
Anti-SSA/Ro52(+) [n/N (%)]	137 (33.4)	9 (23.1)	1.67 (0.75, 4.12)	0.2551
Anti-SSB(+) [n/N (%)]	84 (20.5)	3 (7.7)	3.09 (0.94, 16.04)	0.0854
Anti-U1-nRNP(+) [n/N (%)]	144 (35.1)	10 (25.6)	1.57 (0.72, 3.71)	0.3099
Anti-P(+) [n/N (%)]	110 (26.8)	8 (20.5)	1.42 (0.61, 3.69)	0.5054
Anti-histone(+) [n/N (%)]	113 (27.6)	11 (28.2)	0.97 (0.45, 2.23)	1
Anti-nucleosome(+) [n/N (%)]	129 (31.5)	18 (46.2)	0.54 (0.26, 1.11)	0.0911
Anti-PCNA(+) [n/N (%)]	6 (1.5)	1 (2.6)	0.57 (0.07, 26.63)	0.473	exact
Anti-Scl-70(+) [n/N (%)]	12 (2.9)	0 (0.0)	2.48 (0.14, 42.65)	0.6114	exact
Anti-PM/Scl(+) [n/N (%)]	1 (0.2)	1 (2.6)	0.09 (0.00, 7.48)	0.1664	exact
anti-CENP-B(+) [n/N (%)]	20 (4.9)	0 (0.0)	4.15 (0.25, 69.89)	0.241	exact
Anti-Jo-1(+) [n/N (%)]	5 (1.2)	0 (0.0)	1.07 (0.06, 19.74)	1	exact
AMA-M2(+) [n/N (%)]	16 (3.9)	3 (7.7)	0.49 (0.13, 2.74)	0.2226	exact
SLE, systemic lupus erythematosus; LSM, lupus erythematosus-specific cutaneous manifestation; ANA,antinuclear antibodies; dsDNA,double-stranded DNA; anti-Sm,anti-Smith; ANCA,anti-neutrophil cytoplasmic antibodies; anti-SSA/Ro60,anti-Sjögren’s-syndrome-related antigen A/Ro60 kDa; anti-SSA/Ro52, anti-Sjögren’s syndromerelated antigen A/Ro52 kDa; anti-SSB, anti-Sjögren’s syndrome-related antigen B; …
